# Supplementary material for: Eco-Friendly Fluorescent ELISA Based on Bifunctional Phage for Ultrasensitive Detection of Ochratoxin A in Corn
Source: Foods. 2021 Oct 13;10(10):2429. doi: 10.3390/foods10102429 (PMC8536128; doi:10.3390/foods10102429)
Supplement: Supplementary file 1 [file foods-10-02429-s001.zip]

Archive with 1 entries (1 files):
- foods-1399010-supplementary.pdf
